# Supplementary material for: Serum Osteoprotegerin Levels and the Vascular Reactivity Index in Patients with Hypertension
Source: Medicina (Kaunas). 2023 Oct 9;59(10):1794. doi: 10.3390/medicina59101794 (PMC10608475; doi:10.3390/medicina59101794)
Supplement: Supplementary file 1 [file medicina-59-01794-s001.zip]

Archive with 1 entries (1 files):
- medicina-2603536-supplementary.pdf
